# Supplementary material for: Proteomic analysis of Atg8-dependent recruitment of phagosomal proteins in the enteric protozoan parasite Entamoeba histolytica
Source: Front Cell Infect Microbiol. 2022 Oct 3;12:961645. doi: 10.3389/fcimb.2022.961645 (PMC9575557; doi:10.3389/fcimb.2022.961645)
Supplement: Supplementary file 2 [file Table_1.xlsx]

## Sheet: TableS1
		Supplementary Table 1. Down-regulated proteins in phagosomes form atg8-gs strain.
		Protein name	Accession #	Molecular weight (kDa)		1st trial				2nd trial
						Control QV	atg8gs QV	Fold change (control/atg8gs)		Control QV	atg8gs QV	Fold change (control/atg8gs)
		Putative uncharacterized protein	EHI_098510	188		15.515	0	-		5.651	0	-
		Gal/GalNAc lectin heavy subunit, putative	EHI_046650	135		12.412	0	-		6.3574	0	-
		Leucine-rich repeat containing protein	EHI_164460	83		9.3091	0	-		7.0637	0	-
		Putative uncharacterized protein	EHI_177190	84		8.2748	0	-		3.5319	0	-
		Tyrosine kinase, putative	EHI_138750	124		8.2748	0	-		2.8255	0	-
		UDP-glucose:glycoprotein glucosyltransferase, putative	EHI_015280	150		8.2748	0	-		7.7701	0	-
		Putative uncharacterized protein	EHI_092080	58		6.2061	0	-		7.0637	1.7114	4.12744
		Putative uncharacterized protein	EHI_149860	76		6.2061	0	-		4.2382	0	-
		EhRab7G protein	EHI_187090	21		5.1717	0	-		2.1191	0	-
		Galactose-inhibitable lectin small subunit, putative	EHI_159870	31		5.1717	0	-		3.5319	0	-
		EhSyntaxin B	EHI_021410	26		3.103	0	-		4.2382	1.7114	2.47645
		Putative uncharacterized protein	EHI_006710	51		3.103	0	-		2.8255	0	-
		Putative uncharacterized protein	EHI_158220	42		3.103	0	-		2.1191	0	-
		Putative uncharacterized protein	EHI_194240	18		3.103	0	-		2.8255	1.7114	1.65099
		Uncharacterized protein	EHI_098000	32		3.103	0	-		2.1191	0	-
		Alpha-soluble NSF attachment protein, putative	EHI_064680	32		2.0687	0	-		4.2382	1.7114	2.47645
		CAAX prenyl protease, putative	EHI_075660	49		2.0687	0	-		2.1191	0	-
		Coatomer subunit gamma	EHI_040700	95		2.0687	0	-		7.0637	0	-
		Coronin	EHI_082080	102		2.0687	0	-		5.651	0	-
		Coronin	EHI_122800	187		2.0687	0	-		2.1191	0	-
		Leucine-rich repeat containing protein	EHI_073580	56		2.0687	0	-		5.651	0	-
		Phosphatidylinositol-glycan biosynthesis class O protein, putative	EHI_107320	100		2.0687	0	-		2.1191	0	-
		Putative uncharacterized protein	EHI_133990	23		2.0687	0	-		2.1191	0	-
		Thioredoxin, putative	EHI_021560	43		2.0687	0	-		2.8255	0	-
		Putative uncharacterized protein	EHI_014400	24		13.447	0.96786	13.8935		2.1191	0	-
		Alpha-amylase family protein	EHI_023360	57		12.412	0.96786	12.8242		4.9446	0	-
		Vesicle-fusing ATPase, putative	EHI_004640	83		11.378	0.96786	11.7558		7.7701	1.7114	4.5402
		N-acetylmuraminidase, putative	EHI_176820	24		8.2748	0.96786	8.54958		2.8255	1.7114	1.65099
		Putative uncharacterized protein	EHI_001100	55		7.2404	0.96786	7.48083		5.651	3.4228	1.65099
		3-ketoacyl-CoA synthase	EHI_112870	54		6.2061	0.96786	6.41219		5.651	1.7114	3.30197
		Multidrug resistance protein, putative	EHI_100320	182		6.2061	0.96786	6.41219		2.8255	0	-
		Putative uncharacterized protein	EHI_096250	70		6.2061	0.96786	6.41219		6.3574	0	-
		Rab family GTPase (Fragment) (RabX13)	EHI_065790	23		6.2061	0.96786	6.41219		2.1191	0	-
		Ras family GTPase	EHI_004860	21		6.2061	0.96786	6.41219		2.8255	1.7114	1.65099
		1-acyl-glycerol-3-phosphate acyltransferase, putative	EHI_155730	39		5.1717	0.96786	5.34344		2.8255	0	-
		DNAJ homolog subfamily A member 1, putative	EHI_182520	39		5.1717	0.96786	5.34344		2.8255	1.7114	1.65099
		Putative uncharacterized protein	EHI_039860	49		5.1717	0.96786	5.34344		4.2382	0	-
		Putative uncharacterized protein	EHI_158120	59		5.1717	0.96786	5.34344		2.1191	0	-
		Villidin, putative	EHI_021270	170		4.1374	0.96786	4.27479		2.8255	0	-
		Dynamin-like protein	EHI_052740	75		3.103	0.96786	3.20604		2.8255	1.7114	1.65099
		EhSec1 (Fragment)	EHI_093130	70		3.103	0.96786	3.20604		6.3574	0	-
		Molybdenum cofactor sulfurase putative	EHI_194600	60		3.103	0.96786	3.20604		5.651	0	-
		Putative uncharacterized protein	EHI_054480	15		3.103	0.96786	3.20604		3.5319	0	-
		Putative uncharacterized protein	EHI_077530	23		3.103	0.96786	3.20604		2.8255	0	-
		Sec61 alpha subunit, putative	EHI_164500	37		3.103	0.96786	3.20604		6.3574	1.7114	3.71474
		SNF7 family protein	EHI_169820	24		3.103	0.96786	3.20604		2.1191	0	-
		Heat shock protein 70 family	EHI_001950	74		2.0687	0.96786	2.1374		7.0637	3.4228	2.06372
		Long-chain-fatty-acid--CoA ligase, putative	EHI_025090	79		2.0687	0.96786	2.1374		3.5319	1.7114	2.06375
		Protein SEY1 homolog 1	EHI_012280	112		2.0687	0.96786	2.1374		3.5319	0	-
		Putative uncharacterized protein (Fragment)	EHI_154450	27		2.0687	0.96786	2.1374		2.1191	0	-
		Putative uncharacterized protein	EHI_142960	61		2.0687	0.96786	2.1374		2.8255	1.7114	1.65099
		Putative uncharacterized protein	EHI_193470	10		2.0687	0.96786	2.1374		2.8255	0	-
		Short chain dehydrogenase family protein	EHI_179310	35		2.0687	0.96786	2.1374		2.1191	0	-
		Tetratricopeptide repeat domain containing protein	EHI_153660	21		2.0687	0.96786	2.1374		2.1191	0	-
		V-type ATPase, C subunit, putative	EHI_059840	18		2.0687	0.96786	2.1374		2.8255	0	-
		Myosin heavy chain	EHI_140720	152		28.962	1.9357	14.962		18.366	5.1342	3.57719
		RhoGAP domain containing protein	EHI_182930	108		13.447	1.9357	6.94684		2.1191	0	-
		Calmodulin, putative	EHI_023500	17		11.378	1.9357	5.87798		14.127	6.8455	2.06369
		Vacuolar proton ATPase subunit, putative	EHI_074020	93		10.343	1.9357	5.34329		7.0637	1.7114	4.12744
		Putative uncharacterized protein	EHI_044370	78		8.2748	1.9357	4.27484		4.2382	0	-
		Putative uncharacterized protein	EHI_024350	69		7.2404	1.9357	3.74046		7.7701	3.4228	2.2701
		Putative uncharacterized protein	EHI_154330	111		7.2404	1.9357	3.74046		5.651	1.7114	3.30197
		Thioredoxin, putative	EHI_133970	40		7.2404	1.9357	3.74046		9.1829	0	-
		Actin, putative	EHI_008780	85		6.2061	1.9357	3.20613		6.3574	0	-
		Acyl-CoA synthetase, putative	EHI_153060	73		5.1717	1.9357	2.67175		3.5319	0	-
		Chorein, putative	EHI_067970	382		5.1717	1.9357	2.67175		2.1191	0	-
		Putative uncharacterized protein	EHI_093970	69		5.1717	1.9357	2.67175		5.651	0	-
		Putative uncharacterized protein	EHI_097630	59		5.1717	1.9357	2.67175		3.5319	0	-
		Putative uncharacterized protein	EHI_156420	46		5.1717	1.9357	2.67175		8.4765	3.4228	2.47648
		AP-2 complex protein, putative	EHI_045710	109		4.1374	1.9357	2.13742		2.1191	0	-
		Copine, putative	EHI_140260	31		4.1374	1.9357	2.13742		2.8255	0	-
		EhRab7D protein	EHI_082070	23		4.1374	1.9357	2.13742		2.1191	0	-
		Putative uncharacterized protein	EHI_010340	64		4.1374	1.9357	2.13742		4.2382	0	-
		Putative uncharacterized protein	EHI_049950	61		4.1374	1.9357	2.13742		5.651	0	-
		Putative uncharacterized protein	EHI_104450	62		4.1374	1.9357	2.13742		4.9446	0	-
		Putative uncharacterized protein	EHI_152220	58		4.1374	1.9357	2.13742		2.1191	0	-
		Thioredoxin	EHI_026340	14		4.1374	1.9357	2.13742		6.3574	3.4228	1.85737
		Acid phosphatase, putative	EHI_146950	49		3.103	1.9357	1.60304		2.8255	0	-
		Dipeptidyl-peptidase	EHI_136440	77		3.103	1.9357	1.60304		4.9446	0	-
		Putative uncharacterized protein	EHI_001830	47		3.103	1.9357	1.60304		2.8255	0	-
		Putative uncharacterized protein	EHI_039590	58		3.103	1.9357	1.60304		4.9446	0	-
		Putative uncharacterized protein	EHI_109990	27		3.103	1.9357	1.60304		4.9446	0	-
		Uncharacterized protein	EHI_083600	24		3.103	1.9357	1.60304		4.9446	1.7114	2.88921
		Copine, putative	EHI_137110	30		11.378	2.9036	3.91858		19.072	0	-
		Putative uncharacterized protein	EHI_131000	34		9.3091	2.9036	3.20605		11.302	3.4228	3.30197
		Uncharacterized protein	EHI_024530	37		9.3091	2.9036	3.20605		4.9446	1.7114	2.88921
		P-glycoprotein 6, putative	EHI_081130	58		7.2404	2.9036	2.49359		9.8892	1.7114	5.77843
		Putative uncharacterized protein	EHI_007930	45		7.2404	2.9036	2.49359		3.5319	1.7114	2.06375
		Putative uncharacterized protein	EHI_141330	51		7.2404	2.9036	2.49359		11.302	3.4228	3.30197
		Cation-transporting P-typeATPase, putative	EHI_065670	126		6.2061	2.9036	2.13738		4.2382	1.7114	2.47645
		Long-chain-fatty-acid--CoA ligase, putative	EHI_188590	73		6.2061	2.9036	2.13738		4.2382	1.7114	2.47645
		Putative uncharacterized protein	EHI_120590	87		6.2061	2.9036	2.13738		2.8255	0	-
		Putative uncharacterized protein	EHI_011270	93		5.1717	2.9036	1.78113		16.247	5.1342	3.16447
		Long-chain-fatty-acid--CoA ligase, putative	EHI_079300	75		12.412	3.8714	3.20608		9.8892	5.1342	1.92614
		Cell surface protease gp63, putative	EHI_200230	72		11.378	3.8714	2.93899		7.0637	0	-
		Protein kinase domain containing protein	EHI_118810	122		10.343	3.8714	2.67164		9.1829	0	-
		3-ketoacyl-CoA synthase	EHI_111000	56		8.2748	3.8714	2.13742		3.5319	0	-
		Vacuolar ATP synthase subunit d, putative	EHI_106350	40		8.2748	3.8714	2.13742		7.0637	1.7114	4.12744
		Dolichol monophosphate mannose synthase, putative	EHI_054260	39		7.2404	3.8714	1.87023		8.4765	1.7114	4.95296
		Rab family GTPase (Fragment) (RabM1)	EHI_005010	24		7.2404	3.8714	1.87023		4.9446	1.7114	2.88921
		Uncharacterized protein	EHI_017000	65		7.2404	3.8714	1.87023		14.127	5.1342	2.75155
		Receptor mediated endocytosis protein, putative	EHI_105270	58		28.962	4.8393	5.98475		14.834	0	-
		90 kDa heat shock protein, putative	EHI_163480	81		13.447	4.8393	2.77871		16.953	3.4228	4.95296
		Serine carboxypeptidase (S28) family protein	EHI_054530	53		10.343	4.8393	2.13729		9.1829	0	-
		Putative uncharacterized protein	EHI_016130	56		19.653	5.8072	3.38425		7.7701	3.4228	2.2701
		Putative uncharacterized protein	EHI_035730	79		9.3091	5.8072	1.60303		5.651	0	-
		Beta-hexosaminidase	EHI_007330	64		21.721	6.775	3.20605		14.127	1.7114	8.25465
		Plasma membrane calcium-transporting ATPase, putative	EHI_054830	121		19.653	6.775	2.90081		13.421	3.4228	3.92106
		Immuno-dominant variable surface antigen	EHI_015380	125		17.584	6.775	2.59542		13.421	1.7114	7.84212
		Serine palmitoyltransferase, putative	EHI_152280	98		17.584	7.7429	2.27098		11.302	6.8455	1.65101
		Putative uncharacterized protein	EHI_067090	24		17.584	7.7429	2.27098		12.008	5.1342	2.33883
		Phosphoinositide phosphatase, putative	EHI_141860	68		13.447	7.7429	1.73669		7.7701	5.1342	1.5134
		Cysteine protease binding protein family 8	EHI_059830	99		31.03	8.7107	3.56229		14.834	8.5569	1.73357
		Galactose-inhibitable lectin 35 kDa subunit	EHI_035690	34		28.962	8.7107	3.32488		15.54	1.7114	9.08029
		Uncharacterized protein	EHI_047800	34		20.687	8.7107	2.3749		18.366	8.5569	2.14634
		Rho family GTPase	EHI_129750	22		17.584	8.7107	2.01867		8.4765	5.1342	1.65099
		Putative uncharacterized protein	EHI_114320	63		13.447	8.7107	1.54373		3.5319	0	-
		Cysteine protease binding protein family 6	EHI_178470	98		33.099	9.6786	3.41981		26.136	11.98	2.18164
		Protein disulfide isomerase, putative	EHI_071590	42		16.55	9.6786	1.70996		21.898	13.691	1.59944
		70 kDa heat shock protein, putative	EHI_199590	73		15.515	9.6786	1.60302		19.778	10.268	1.92618
		Coronin	EHI_083590	48		21.721	10.646	2.0403		30.374	13.691	2.21854
		Adenylyl cyclase-associated protein	EHI_136150	53		35.168	12.582	2.7951		38.144	18.825	2.02624
		Calreticulin, putative	EHI_136160	45		24.824	15.486	1.603		41.676	17.114	2.4352
		Histolysain	EHI_033710	35		29.996	17.421	1.72183		37.438	15.402	2.43072
		Gal/GalNAc lectin subunit Igl2	EHI_065330	120		78.61	18.389	4.27484		33.906	13.691	2.47652
		Cysteine proteinase	EHI_168240	35		41.374	19.357	2.13742		23.31	11.98	1.94574
		Gal/GalNAc lectin Igl1	EHI_006980	120		117.92	39.682	2.97162		55.804	32.516	1.7162
