# Supplementary material for: Proteomic analysis of Atg8-dependent recruitment of phagosomal proteins in the enteric protozoan parasite Entamoeba histolytica
Source: Front Cell Infect Microbiol. 2022 Oct 3;12:961645. doi: 10.3389/fcimb.2022.961645 (PMC9575557; doi:10.3389/fcimb.2022.961645)
Supplement: Supplementary file 3 [file Table_2.xlsx]

## Sheet: TableS2
		Supplementary Table 2. Up-regulated proteins in phagosomes form atg8-gs strain.
		Protein name	Accession #	Molecular weight (kDa)		1st trial				2nd trial
						Control QV	atg8gs QV	Fold change (control/atg8gs)		Control QV	atg8gs QV	Fold change (control/atg8gs)
		Phosphoglucomutase	EHI_110120	61		0	12.582	0		5.651	15.402	0.3669
		40S ribosomal protein S6	EHI_000590	30		0	11.614	0		3.5319	11.98	0.294816
		Cluster of 60S ribosomal protein L4, putative	EHI_000510	47		0	8.7107	0		5.651	11.98	0.471703
		Malate dehydrogenase	EHI_030810	39		0	8.7107	0		4.9446	8.5569	0.577849
		60S ribosomal protein L4, putative	EHI_035440	47		0	7.7429	0		4.9446	8.5569	0.577849
		60S ribosomal protein L18a	EHI_035600	20		0	7.7429	0		4.2382	8.5569	0.495296
		Ubiquitin-activating enzyme, putative	EHI_020270	112		0	6.775	0		2.1191	5.1342	0.412742
		Cluster of 60S ribosomal protein L7, putative	EHI_025830	26		0	6.775	0		2.8255	5.1342	0.550329
		Superoxide dismutase [Fe]	EHI_159160	22		0	6.775	0		7.0637	15.402	0.458622
		Enhancer binding protein-2, putative	EHI_182670	26		0	5.8072	0		4.9446	10.268	0.481554
		Ribosomal protein L23A, putative	EHI_182850	14		0	5.8072	0		2.1191	8.5569	0.247648
		Pyrophosphate--fructose 6-phosphate 1-phosphotransferase	EHI_000730	60		0	5.8072	0		4.2382	17.114	0.247645
		60S ribosomal protein L27, putative	EHI_183480	16		0	5.8072	0		4.9446	11.98	0.412738
		60S ribosomal protein L27, putative	EHI_146370	16		0	5.8072	0		4.2382	8.5569	0.495296
		Adenylate kinase	EHI_135470	21		0	5.8072	0		5.651	18.825	0.300186
		Malate dehydrogenase, putative	EHI_092450	41		0	4.8393	0		0	1.7114	0
		Fe-hydrogenase, putative	EHI_073390	51		0	4.8393	0		2.1191	3.4228	0.619113
		Calpain large subunit domain III containing protein	EHI_146330	68		0	4.8393	0		1.4127	3.4228	0.412732
		40S ribosomal protein S7, putative	EHI_067530	22		0	4.8393	0		4.2382	6.8455	0.619122
		60S ribosomal protein L24, putative	EHI_030760	19		0	3.8714	0		1.4127	29.094	0.0485564
		Putative uncharacterized protein	EHI_092490	54		0	3.8714	0		0	1.7114	0
		40S ribosomal protein S26, putative	EHI_039010	16		0	3.8714	0		0	5.1342	0
		Aspartate ammonia-lyase, putative	EHI_150390	52		0	3.8714	0		0.70637	1.7114	0.412744
		60S ribosomal protein L26, putative	EHI_111570	24		0	3.8714	0		0.70637	11.98	0.0589624
		40S ribosomal protein S14, putative	EHI_012360	16		0	2.9036	0		1.4127	11.98	0.117922
		60S ribosomal protein L7a, putative	EHI_029530	32		0	2.9036	0		4.2382	13.691	0.309561
		Aspartate--ammonia ligase, putative	EHI_148470	40		0	2.9036	0		0.70637	5.1342	0.137581
		Ribosomal protein L19	EHI_110340	23		0	2.9036	0		2.1191	5.1342	0.412742
		40S ribosomal protein S9	EHI_179000	21		0	2.9036	0		4.2382	8.5569	0.495296
		60S ribosomal protein L21, putative	EHI_161180	19		0	2.9036	0		2.1191	3.4228	0.619113
		60S ribosomal protein L23, putative	EHI_051710	15		0	2.9036	0		1.4127	3.4228	0.412732
		40S ribosomal protein S12	EHI_186720	15		0	2.9036	0		0	8.5569	0
		Nucleoside diphosphate kinase, putative	EHI_104360	24		0	2.9036	0		0.70637	3.4228	0.206372
		60S ribosomal protein L11, putative	EHI_124300	20		0	2.9036	0		2.1191	5.1342	0.412742
		Geranylgeranyl pyrophosphate synthase, putative	EHI_105060	40		0	2.9036	0		3.5319	11.98	0.294816
		Glutaminyl-tRNA synthetase, putative	EHI_062700	87		0	2.9036	0		0.70637	5.1342	0.137581
		T-complex protein 1 gamma subunit, putative	EHI_158250	60		0	2.9036	0		0	1.7114	0
		Putative uncharacterized protein	EHI_048560	19		0	2.9036	0		2.8255	10.268	0.275175
		Putative uncharacterized protein	EHI_109920	53		0	2.9036	0		0.70637	1.7114	0.412744
		Alpha-NAC protein, putative	EHI_083250	24		0	2.9036	0		2.1191	6.8455	0.309561
		40S ribosomal protein S2, putative	EHI_020280	28		0	2.9036	0		2.8255	6.8455	0.412753
		Cysteine desulfurase, putative	EHI_136380	43		0	2.9036	0		2.1191	6.8455	0.309561
		Alcohol dehydrogenase, putative	EHI_125950	42		1.0343	17.421	0.0593709		16.247	49.63	0.327362
		Cysteine synthase A, putative	EHI_024230	37		1.0343	13.55	0.0763321		4.9446	10.268	0.481554
		40S ribosomal protein S16, putative	EHI_008010	17		1.0343	10.646	0.0971539		3.5319	10.268	0.343972
		40S ribosomal protein S4, putative	EHI_118170	36		1.0343	10.646	0.0971539		6.3574	11.98	0.530668
		Aspartyl-tRNA synthetase, putative	EHI_175050	63		2.0687	21.293	0.097154		11.302	32.516	0.347583
		60S ribosomal protein L26, putative	EHI_152570	24		1.0343	8.7107	0.118739		2.1191	13.691	0.154781
		Acetyl-CoA synthetase, putative	EHI_178960	77		6.2061	42.586	0.145731		50.859	80.435	0.632299
		Putative uncharacterized protein	EHI_068510	83		1.0343	6.775	0.152664		5.651	15.402	0.3669
		Alcohol dehydrogenase, putative	EHI_166490	47		2.0687	13.55	0.152672		13.421	22.248	0.603245
		L-myo-inositol-1-phosphate synthase	EHI_070720	57		3.103	18.389	0.168742		16.247	35.939	0.452072
		Adenosylhomocysteinase	EHI_068250	52		1.0343	5.8072	0.178106		4.9446	8.5569	0.577849
		40S ribosomal protein S13, putative	EHI_035460	17		1.0343	5.8072	0.178106		1.4127	5.1342	0.275155
		Enhancer binding protein-1	EHI_121780	35		1.0343	5.8072	0.178106		5.651	13.691	0.412753
		Ribosomal protein L15	EHI_020300	24		1.0343	5.8072	0.178106		3.5319	8.5569	0.412755
		Uncharacterized protein	EHI_098800	41		1.0343	5.8072	0.178106		11.302	17.114	0.660395
		Actin binding protein, putative (Filamin domain)	EHI_104390	64		2.0687	11.614	0.178121		9.8892	20.537	0.481531
		Profilin	EHI_176140	13		6.2061	32.907	0.188595		44.502	92.415	0.481545
		2,3-bisphosphoglycerate-independent phosphoglycerate mutase, putative	EHI_050940	62		2.0687	10.646	0.194317		13.421	27.382	0.49014
		Alcohol dehydrogenase 3, putative	EHI_198760	43		6.2061	30.972	0.200378		30.374	63.321	0.479683
		Triosephosphate isomerase	EHI_056480	28		5.1717	24.197	0.213733		16.953	34.228	0.495296
		14-3-3 protein 1	EHI_025360	27		2.0687	9.6786	0.21374		11.302	17.114	0.660395
		60S ribosomal protein L10a, putative	EHI_012480	24		2.0687	8.7107	0.23749		9.1829	15.402	0.596215
		Putative uncharacterized protein	EHI_189930	25		2.0687	8.7107	0.23749		4.9446	17.114	0.288921
		Fructose-1,6-bisphosphate aldolase, putative	EHI_098570	36		4.1374	17.421	0.237495		22.604	41.073	0.550337
		Uncharacterized protein	EHI_160980	34		3.103	12.582	0.246622		7.7701	32.516	0.238962
		Malate dehydrogenase, putative	EHI_165350	40		6.2061	24.197	0.256482		21.898	35.939	0.60931
		Elongation factor 1-alpha	EHI_052400	48		9.3091	35.811	0.259951		50.153	83.858	0.598071
		60S ribosomal protein L10, putative	EHI_044810	24		1.0343	3.8714	0.267164		4.2382	8.5569	0.495296
		60S ribosomal protein L3, putative	EHI_005890	46		1.0343	3.8714	0.267164		6.3574	11.98	0.530668
		Thioredoxin reductase	EHI_155440	34		1.0343	3.8714	0.267164		6.3574	10.268	0.619147
		40S ribosomal protein S17, putative	EHI_135060	14		1.0343	3.8714	0.267164		0.70637	8.5569	0.0825498
		Putative uncharacterized protein	EHI_022130	71		1.0343	3.8714	0.267164		0.70637	6.8455	0.103187
		40S ribosomal protein SA	EHI_081410	29		4.1374	15.486	0.26717		9.1829	20.537	0.447139
		Galactokinase, putative	EHI_094100	43		2.0687	7.7429	0.267174		6.3574	18.825	0.33771
		60S ribosomal protein L12, putative	EHI_030710	18		2.0687	7.7429	0.267174		6.3574	13.691	0.464349
		Putative uncharacterized protein	EHI_161070	24		3.103	11.614	0.267178		7.0637	18.825	0.37523
		Phosphoglucomutase/phosphomannomutase family protein	EHI_185280	67		5.1717	18.389	0.281239		13.421	20.537	0.653503
		Elongation factor 1-alpha	EHI_011210	48		9.3091	31.939	0.291465		44.502	70.167	0.63423
		Heat shock protein 90, putative	EHI_196940	83		3.103	10.646	0.291471		9.1829	22.248	0.412752
		Glutamate synthase beta subunit, putative	EHI_110520	49		2.0687	6.775	0.305343		4.2382	11.98	0.353773
		DEAD/DEAH box helicase, putative	EHI_093900	44		3.103	9.6786	0.320604		8.4765	13.691	0.619129
		Rho GDP exchange inhibitor, putative	EHI_147570	20		3.103	9.6786	0.320604		4.9446	11.98	0.412738
		Actophorin, putative	EHI_197480	16		5.1717	15.486	0.33396		14.834	25.671	0.57785
		Fe-S cluster assembly protein NifU, putative	EHI_049620	39		7.2404	21.293	0.340037		14.834	23.959	0.619141
		Alcohol dehydrogenase, putative	EHI_160940	96		37.236	107.43	0.346607		115.85	183.12	0.632645
		Cortexillin, putative	EHI_104560	65		1.0343	2.9036	0.356213		2.1191	11.98	0.176886
		Putative uncharacterized protein	EHI_118750	15		1.0343	2.9036	0.356213		4.2382	8.5569	0.495296
		Nucleotide binding protein 2, putative	EHI_000610	29		1.0343	2.9036	0.356213		2.1191	3.4228	0.619113
		Putative uncharacterized protein	EHI_133530	72		1.0343	2.9036	0.356213		0.70637	3.4228	0.206372
		TolA protein, putative	EHI_159620	35		2.0687	5.8072	0.35623		2.8255	11.98	0.235851
		Putative uncharacterized protein	EHI_010570	33		2.0687	5.8072	0.35623		9.1829	18.825	0.487803
		Putative uncharacterized protein	EHI_101240	96		6.2061	17.421	0.356242		19.778	30.805	0.642039
		40S ribosomal protein S3, putative	EHI_146340	27		2.0687	4.8393	0.427479		4.9446	17.114	0.288921
		T-complex protein 1 subunit alpha	EHI_155220	59		2.0687	4.8393	0.427479		0.70637	1.7114	0.412744
		ARP2/3 complex 34 kDa subunit, putative	EHI_091250	34		2.0687	4.8393	0.427479		10.596	17.114	0.619142
		Phosphoglycerate kinase	EHI_188180	45		11.378	25.164	0.452154		34.612	82.147	0.421342
		Peroxiredoxin	EHI_145840	26		9.3091	19.357	0.480916		17.659	41.073	0.429942
		Putative uncharacterized protein	EHI_083620	185		5.1717	10.646	0.485788		12.715	32.516	0.391038
		Pleckstrin homology (PH) domain containing protein	EHI_117920	47		1.0343	1.9357	0.534329		1.4127	5.1342	0.275155
		Proteasome beta subunit, putative	EHI_078710	22		1.0343	1.9357	0.534329		0.70637	1.7114	0.412744
		Putative uncharacterized protein	EHI_195140	18		2.0687	3.8714	0.534354		2.1191	5.1342	0.412742
		Polyadenylate-binding protein, putative	EHI_033250	59		2.0687	3.8714	0.534354		5.651	13.691	0.412753
		Polyadenylate-binding protein, putative	EHI_198750	60		3.103	4.8393	0.641208		6.3574	10.268	0.619147
		Putative uncharacterized protein	EHI_004550	45		3.103	4.8393	0.641208		4.2382	25.671	0.165097
		Vacuolar protein sorting 35, putative	EHI_041950	85		3.103	4.8393	0.641208		2.8255	8.5569	0.330201
