# Supplementary material for: Proteomic analysis of Atg8-dependent recruitment of phagosomal proteins in the enteric protozoan parasite Entamoeba histolytica
Source: Front Cell Infect Microbiol. 2022 Oct 3;12:961645. doi: 10.3389/fcimb.2022.961645 (PMC9575557; doi:10.3389/fcimb.2022.961645)
Supplement: Supplementary file 4 [file Table_3.xlsx]

## Sheet: TableS3
		Supplemntary Table 3. phagosomal protein in control strain
		Gene ID	Product Description
		EHI_001050	sec 13 protein, putative
		EHI_001100	hypothetical protein
		EHI_001830	hypothetical protein
		EHI_001950	heat shock protein 70 family
		EHI_002990	vacuolar protein sorting-associated protein 35 , putative
		EHI_004340	serine-threonine-isoleucine rich protein, putative
		EHI_004370	hypothetical protein
		EHI_004550	hypothetical protein
		EHI_004590	coatomer complex subunit, putative
		EHI_004600	hydroxylamine reductase, putative
		EHI_004640	vesicle-fusing ATPase, putative
		EHI_004860	Ras family GTPase
		EHI_005010	Rab family GTPase (RabM1)
		EHI_005020	F-actin capping protein beta subunit, putative
		EHI_005060	Fe-hydrogenase, putative
		EHI_005150	hypothetical protein, conserved
		EHI_005460	Rab family GTPase (Rab11A)
		EHI_006710	hypothetical protein, conserved
		EHI_006810	14-3-3 protein 3
		EHI_006980	Gal/GalNAc lectin subunit Igl1
		EHI_007330	beta-N-acetylhexosaminidase, beta subunit
		EHI_007930	hypothetical protein
		EHI_008120	hypothetical protein
		EHI_008730	Sec23 protein, putative
		EHI_008780	actin, putative
		EHI_009530	pyruvate phosphate dikinase
		EHI_010340	hypothetical protein
		EHI_010570	hypothetical protein
		EHI_011210	elongation factor 1-alpha 1
		EHI_011270	hypothetical protein, conserved
		EHI_012270	Gal/GalNAc lectin heavy subunit
		EHI_012280	hypothetical protein, conserved
		EHI_012330	serine-threonine-isoleucine rich protein, putative
		EHI_012480	60S ribosomal protein L10a-2, putative
		EHI_013260	Rho family GTPase
		EHI_014030	NAD(P) transhydrogenase subunit alpha, putative
		EHI_014400	hypothetical protein
		EHI_015280	UDP-glucose:glycoprotein glucosyltransferase, putative
		EHI_015380	immuno-dominant variable surface antigen
		EHI_015440	Rho family GTPase
		EHI_016130	hypothetical protein
		EHI_016480	Plasma membrane calcium-transporting ATPase, putative
		EHI_017000	hypothetical protein
		EHI_021270	villidin, putative
		EHI_021410	hypothetical protein
		EHI_021560	thioredoxin, putative
		EHI_023110	NADP-dependent alcohol dehydrogenase
		EHI_023360	alpha-amylase family protein
		EHI_023410	hypothetical protein, conserved
		EHI_023470	Oxysterol binding protein, putative
		EHI_023500	calmodulin, putative
		EHI_023600	adaptor protein (AP) family protein
		EHI_024240	aldehyde-alcohol dehydrogenase 2, putative
		EHI_024350	hypothetical protein
		EHI_024530	hypothetical protein
		EHI_024680	Rab family GTPase (RabK1)
		EHI_025090	long-chain-fatty-acid--CoA ligase, putative
		EHI_025360	14-3-3 protein 1
		EHI_025700	serine-threonine-isoleucine rich protein, putative
		EHI_026340	thioredoxin, putative
		EHI_028950	chitobiosyldiphosphodolichol beta-mannosyltransferase, putative
		EHI_030710	60S ribosomal protein L12, putative
		EHI_030750	hypothetical protein
		EHI_030820	ARP2/3 complex 20 kDa subunit, putative
		EHI_030830	Plasma membrane calcium-transporting ATPase, putative
		EHI_031240	serine/threonine-protein phosphatase, putative
		EHI_031410	GTP-binding protein
		EHI_033250	polyadenylate-binding protein, putative
		EHI_033710	cysteine proteinase 2
		EHI_035690	galactose-inhibitable lectin 35 kda subunit precursor
		EHI_035730	hypothetical protein
		EHI_038590	hypothetical protein
		EHI_039590	hypothetical protein, conserved
		EHI_039610	cysteine proteinase, putative
		EHI_039860	histidine acid phosphatase family protein
		EHI_040310	Rab family GTPase (RabX31)
		EHI_040700	coatomer protein gamma subunit, putative
		EHI_041950	vacuolar protein sorting-associated protein 35 , putative
		EHI_042170	aminoacyl-histidine dipeptidase, putative
		EHI_042250	Rab family GTPase (RabX17)
		EHI_042370	galactose-specific adhesin 170kD subunit, putative
		EHI_043010	V-type ATPase, A subunit, putative
		EHI_044370	hypothetical protein, conserved
		EHI_044970	malic enzyme, putative
		EHI_045000	actin-related protein 2/3 complex subunit 1A, putative
		EHI_045550	Rab family GTPase (RabC2)
		EHI_045710	AP-2 complex protein, putative
		EHI_046390	Rab family GTPase (Rab2B)
		EHI_046650	Gal/GalNAc lectin heavy subunit, putative
		EHI_047800	hypothetical protein
		EHI_048310	protein transport protein Sec24, putative
		EHI_048630	actin, putative
		EHI_048740	purine nucleoside phosphorylase, putative
		EHI_049620	Fe-S cluster assembly protein NifU, putative
		EHI_049690	galactose-specific adhesin light subunit, putative
		EHI_049910	threonine dehydratase, putative
		EHI_049950	hypothetical protein
		EHI_050150	HEAT repeat domain containing protein
		EHI_050520	hypothetical protein
		EHI_050570	cysteine proteinase, putative
		EHI_050640	P-glycoprotein 6, putative
		EHI_050800	hypothetical protein
		EHI_050940	2,3-bisphosphoglycerate-independent phosphoglycerate mutase, putative
		EHI_051060	pyruvate:ferredoxin oxidoreductase
		EHI_051730	phosphoribulokinase/uridine kinase family protein
		EHI_052400	elongation factor 1-alpha 1
		EHI_052740	dynamin-like protein
		EHI_052780	TolA-like protein, putative
		EHI_052860	heat shock protein 70, putative
		EHI_053170	RNA-binding protein, putative
		EHI_054260	dolichol monophosphate mannose synthase, putative
		EHI_054480	hypothetical protein
		EHI_054530	serine carboxypeptidase (S28) family protein
		EHI_054830	Plasma membrane calcium-transporting ATPase, putative
		EHI_055400	NAD(P)( ) transhydrogenase (AB-specific), alpha subunit, putative
		EHI_056100	Rab family GTPase (Rab11D)
		EHI_056480	triosephosphate isomerase
		EHI_057700	hypothetical protein, conserved
		EHI_058090	Ras family GTPase
		EHI_059670	Rab family GTPase (RabD1)
		EHI_059830	hypothetical protein
		EHI_059840	V-type ATPase, C subunit, putative
		EHI_060740	EF-hand calcium-binding domain containing protein
		EHI_064640	hypothetical protein
		EHI_064680	alpha-soluble NSF attachment protein, putative
		EHI_065330	Gal/GalNAc lectin subunit Igl2
		EHI_065490	hypothetical protein
		EHI_065670	cation-transporting P-typeATPase, putative
		EHI_065790	Rab family GTPase (RabX13)
		EHI_067090	hypothetical protein
		EHI_067850	Rab family GTPase (Rab2C)
		EHI_067970	chorein, putative
		EHI_068090	serine carboxypeptidase (S28) family protein
		EHI_068230	Rab family GTPase (RabM3)
		EHI_068660	60S ribosomal protein L5, putative
		EHI_069480	HEAT repeat domain containing protein
		EHI_069510	hypothetical protein
		EHI_069560	hypothetical protein
		EHI_070720	L-myo-inositol-1-phosphate synthase
		EHI_070730	Rho family GTPase
		EHI_071590	protein disulfide isomerase, putative
		EHI_073470	ADP-ribosylation factor 1, putative
		EHI_073580	leucine-rich repeat containing protein
		EHI_074020	vacuolar proton ATPase subunit, putative
		EHI_074180	cysteine proteinase 1, putative
		EHI_075660	CAAX prenyl protease, putative
		EHI_076870	3-oxo-5-alpha-steroid 4-dehydrogenase domain-containing protein
		EHI_077500	galactose-specific adhesin 170kD subunit
		EHI_077530	hypothetical protein
		EHI_079300	long-chain-fatty-acid--CoA ligase, putative
		EHI_080740	filopodin, putative
		EHI_081130	P-glycoprotein 6, putative
		EHI_081330	Rab family GTPase (Rab7B)
		EHI_082070	Rab family GTPase (Rab7D)
		EHI_082080	WD repeat protein
		EHI_083590	coronin, putative
		EHI_083600	hypothetical protein
		EHI_083620	hypothetical protein
		EHI_086690	hypothetical protein
		EHI_087570	endoribonuclease L-PSP, putative
		EHI_088090	coatomer alpha subunit, putative
		EHI_092080	hypothetical protein, conserved
		EHI_093130	Sec1 family protein
		EHI_093900	DEAD/DEAH box helicase, putative
		EHI_093950	alpha-1,2-mannosyltransferase alg11, putative
		EHI_093970	hypothetical protein
		EHI_094100	galactokinase, putative
		EHI_096250	hypothetical protein
		EHI_096420	LIM zinc finger domain containing protein
		EHI_096570	lysozyme, putative
		EHI_097630	phospholipase B, putative
		EHI_098000	hypothetical protein
		EHI_098280	14-3-3 protein 2
		EHI_098510	hypothetical protein
		EHI_098570	fructose-1,6-bisphosphate aldolase, putative
		EHI_100320	multidrug resistance protein, putative
		EHI_101240	hypothetical protein, conserved
		EHI_103410	WD domain containing protein
		EHI_103430	cortexillin II, putative
		EHI_104390	actin binding protein, putative
		EHI_104450	hypothetical protein
		EHI_104630	filamin 2, putative
		EHI_105210	hypothetical protein, conserved
		EHI_105270	Receptor mediated endocytosis protein, putative
		EHI_106350	Vacuolar ATP synthase subunit d, putative
		EHI_107250	small GTPase Rab11B
		EHI_107320	phosphatidylinositol-glycan biosynthesis class O protein, putative
		EHI_108610	Rab family GTPase (Rab1A)
		EHI_109990	hypothetical protein
		EHI_110000	hypothetical protein
		EHI_110180	myosin heavy chain
		EHI_110400	guanine nucleotide-binding protein subunit beta 2-like 1, putative
		EHI_110520	glutamate synthase beta subunit, putative
		EHI_111000	fatty acid elongase, putative
		EHI_111050	actin-like protein, putative
		EHI_112870	fatty acid elongase, putative
		EHI_114320	phospholipase B, putative
		EHI_117890	Rab family GTPase (RabP2)
		EHI_118780	WD domain containing protein
		EHI_118810	protein kinase domain containing protein
		EHI_118820	phospholipase B, putative
		EHI_120360	grainin, putative
		EHI_120590	hypothetical protein
		EHI_121860	microsomal signal peptidase subunit, putative
		EHI_122730	Rab family GTPase (RabC5)
		EHI_122800	actin-binding protein, putative
		EHI_124610	Ras family GTPase
		EHI_125840	peptidyl-prolyl cis-trans isomerase, putative
		EHI_127030	hypothetical protein
		EHI_128100	peptidyl-prolyl cis-trans isomerase, putative
		EHI_129330	Rab family GTPase (Rab21)
		EHI_129750	Rho family GTPase
		EHI_130260	40S ribosomal protein SA, putative
		EHI_130700	enolase, putative
		EHI_131000	hypothetical protein, conserved
		EHI_131230	actin, putative
		EHI_133900	galactose-inhibitable lectin 170 kDa subunit, putative
		EHI_133970	thioredoxin, putative
		EHI_133990	hypothetical protein
		EHI_135090	hypothetical protein
		EHI_136150	adenylyl cyclase-associated protein, putative
		EHI_136160	calreticulin, putative
		EHI_136440	dipeptidyl-peptidase, putative
		EHI_137110	copine, putative
		EHI_137700	Ras family GTPase
		EHI_138750	tyrosine kinase, putative
		EHI_138990	hypothetical protein
		EHI_140260	copine, putative
		EHI_140350	G protein alpha subunit, putative
		EHI_140720	myosin heavy chain
		EHI_141330	hypothetical protein
		EHI_141860	phosphoinositide phosphatase, putative
		EHI_142190	WD repeat protein 2, putative
		EHI_142730	actin, putative
		EHI_142960	hypothetical protein
		EHI_143650	Rab family GTPase (RabC3)
		EHI_145840	peroxiredoxin
		EHI_146510	Rab family GTPase (Rab1B)
		EHI_146950	histidine acid phosphatase family protein
		EHI_147010	long-chain-fatty-acid--CoA ligase, putative
		EHI_147570	Rho GDP exchange inhibitor, putative
		EHI_148050	hypothetical protein, conserved
		EHI_148060	hypothetical protein, conserved
		EHI_148320	40S ribosomal protein S3, putative
		EHI_148790	Gal/GalNAc lectin light subunit
		EHI_148850	60S acidic ribosomal protein P0, putative
		EHI_148890	calmodulin, putative
		EHI_149860	Hypothetical protein T24C12.3, putative
		EHI_152220	hypothetical protein
		EHI_152280	serine palmitoyltransferase, putative
		EHI_152650	type A flavoprotein, putative
		EHI_153060	acyl-CoA synthetase, putative
		EHI_153160	hypothetical protein
		EHI_153660	tetratricopeptide repeat domain containing protein
		EHI_153690	Rab family GTPase (RabC1)
		EHI_154290	Sec1 family protein
		EHI_154330	hypothetical protein
		EHI_154450	hypothetical protein
		EHI_155190	ankyrin repeat protein, putative
		EHI_155310	hypothetical protein
		EHI_155730	1-acyl-glycerol-3-phosphate acyltransferase, putative
		EHI_156420	hypothetical protein
		EHI_158120	hypothetical protein
		EHI_158220	hypothetical protein
		EHI_158240	fatty acid elongase, putative
		EHI_159620	TolA protein, putative
		EHI_159870	galactose-inhibitable lectin small subunit, putative
		EHI_160940	aldehyde-alcohol dehydrogenase 2, putative
		EHI_160980	hypothetical protein
		EHI_161030	Rab family GTPase (Rab11C)
		EHI_161070	hypothetical protein
		EHI_161640	hypothetical protein
		EHI_161940	LIM zinc finger domain containing protein
		EHI_163260	copine, putative
		EHI_163480	90 kDa heat shock protein, putative
		EHI_163540	estradiol 17-beta-dehydrogenase, putative
		EHI_164430	actinin-like protein, putative
		EHI_164460	leucine-rich repeat containing protein
		EHI_164500	Sec61 alpha subunit, putative
		EHI_164800	hypothetical protein
		EHI_164900	Rab family GTPase (RabD2)
		EHI_165070	estradiol 17-beta-dehydrogenase, putative
		EHI_165350	malate dehydrogenase, putative
		EHI_166490	alcohol dehydrogenase, putative
		EHI_166810	elongation factor 2
		EHI_166920	hypothetical protein
		EHI_167130	filopodin, putative
		EHI_167300	grainin 1
		EHI_167310	grainin 2
		EHI_168240	cysteine proteinase, putative
		EHI_168340	actin-binding protein, cofilin/tropomyosin family
		EHI_169580	nucleoside transporter, putative
		EHI_169820	SNF7 family protein
		EHI_170420	thioredoxin, putative
		EHI_174910	ARP2/3 complex 21 kDa subunit, putative
		EHI_175050	aspartyl-tRNA synthetase, putative
		EHI_176140	profilin, putative
		EHI_176820	N-acetylmuraminidase, putative
		EHI_176980	hypothetical protein, conserved
		EHI_177190	hypothetical protein, conserved
		EHI_177300	hypothetical protein
		EHI_177520	Rab family GTPase (RabX11)
		EHI_178470	hypothetical protein
		EHI_178960	acetyl-CoA synthetase, putative
		EHI_179310	short chain dehydrogenase family protein
		EHI_181220	adhesin 112 (EhADH112)
		EHI_181240	Rab B GTPase
		EHI_182520	DNAJ homolog subfamily A member 1, putative
		EHI_182720	dipeptidyl-peptidase, putative
		EHI_182930	RhoGAP domain containing protein
		EHI_183010	dolichyl-diphosphooligosaccharide-protein glycotransferase, putative
		EHI_185280	phosphoglucomutase/phosphomannomutase family protein
		EHI_185450	hypothetical protein
		EHI_187020	glyceraldehyde-3-phosphate dehydrogenase, putative
		EHI_187090	Rab family GTPase (Rab7G)
		EHI_188180	phosphoglycerate kinase, putative
		EHI_188590	long-chain-fatty-acid--CoA ligase, putative
		EHI_189930	hypothetical protein
		EHI_192810	small GTPase Rab7A
		EHI_194240	hypothetical protein
		EHI_194280	Rab family GTPase (RabC6)
		EHI_194500	ADP-ribosylation factor, putative
		EHI_194600	molybdenum cofactor sulfurase, putative
		EHI_195140	hypothetical protein
		EHI_196940	heat shock protein 90, putative
		EHI_197480	actophorin, putative
		EHI_198580	hypothetical protein
		EHI_198750	polyadenylate-binding protein, putative
		EHI_198760	alcohol dehydrogenase 3, putative
		EHI_198930	Actin, putative
		EHI_199000	calponin homology domain protein, putative
		EHI_199110	lysozyme, putative
		EHI_199590	70 kDa heat shock protein, putative
		EHI_199660	hypothetical protein
		EHI_199690	ARP2/3 complex 34 kda subunit, putative
		EHI_199820	Rab family GTPase (Rab8A)
		EHI_200230	cell surface protease gp63, putative
		EHI_200720	signal peptidase complex subunit, putative
		EHI_202460	calponin-homology domain containing protein
