# Supplementary material for: Proteomic analysis of Atg8-dependent recruitment of phagosomal proteins in the enteric protozoan parasite Entamoeba histolytica
Source: Front Cell Infect Microbiol. 2022 Oct 3;12:961645. doi: 10.3389/fcimb.2022.961645 (PMC9575557; doi:10.3389/fcimb.2022.961645)
Supplement: Supplementary file 5 [file Table_4.xlsx]

## Sheet: TableS4
		Supplementary Table 4. phagosomal protein in atg8-gs strain
		Gene ID	Product Description
		EHI_000590	40S ribosomal protein S6, putative
		EHI_000610	nucleotide binding protein 2, putative
		EHI_000730	pyrophosphate-dependent phosphofructokinase
		EHI_001050	sec 13 protein, putative
		EHI_004370	hypothetical protein
		EHI_004490	thioredoxin, putative
		EHI_004550	hypothetical protein
		EHI_004600	hydroxylamine reductase, putative
		EHI_005150	hypothetical protein, conserved
		EHI_005460	Rab family GTPase (Rab11A)
		EHI_006810	14-3-3 protein 3
		EHI_006980	Gal/GalNAc lectin subunit Igl1
		EHI_008380	aminopeptidase, putative
		EHI_008730	Sec23 protein, putative
		EHI_009530	pyruvate phosphate dikinase
		EHI_010070	Xaa-Pro dipeptidase, putative
		EHI_010570	hypothetical protein
		EHI_011210	elongation factor 1-alpha 1
		EHI_011270	hypothetical protein, conserved
		EHI_012270	Gal/GalNAc lectin heavy subunit
		EHI_012360	ribosomal protein S14, putative
		EHI_012480	60S ribosomal protein L10a-2, putative
		EHI_013040	adaptor protein (AP) family protein
		EHI_013260	Rho family GTPase
		EHI_014030	NAD(P) transhydrogenase subunit alpha, putative
		EHI_016130	hypothetical protein
		EHI_017000	hypothetical protein
		EHI_017700	ribosomal protein L13, putative
		EHI_020270	ubiquitin-activating enzyme, putative
		EHI_020280	40S ribosomal protein S2, putative
		EHI_020300	60S ribosomal protein L15, putative
		EHI_022130	hypothetical protein, conserved
		EHI_023110	NADP-dependent alcohol dehydrogenase
		EHI_023470	Oxysterol binding protein, putative
		EHI_023600	adaptor protein (AP) family protein
		EHI_024230	cysteine synthase A, putative
		EHI_024240	aldehyde-alcohol dehydrogenase 2, putative
		EHI_025360	14-3-3 protein 1
		EHI_025830	60S ribosomal protein L7, putative
		EHI_030710	60S ribosomal protein L12, putative
		EHI_030750	hypothetical protein
		EHI_030760	60S ribosomal protein L24, putative
		EHI_030810	malate dehydrogenase,cytoplasmic, putative
		EHI_030820	ARP2/3 complex 20 kDa subunit, putative
		EHI_030830	Plasma membrane calcium-transporting ATPase, putative
		EHI_031410	GTP-binding protein
		EHI_033250	polyadenylate-binding protein, putative
		EHI_033710	cysteine proteinase 2
		EHI_035440	60S ribosomal protein L4, putative
		EHI_035600	ribosomal protein L18a, putative
		EHI_035800	Ras GTPase activating protein, putative
		EHI_038160	1,4-alpha-glucan branching enzyme, putative
		EHI_039010	40S ribosomal protein S26, putative
		EHI_039610	cysteine proteinase, putative
		EHI_040310	Rab family GTPase (RabX31)
		EHI_041950	vacuolar protein sorting-associated protein 35 , putative
		EHI_042170	aminoacyl-histidine dipeptidase, putative
		EHI_042370	galactose-specific adhesin 170kD subunit, putative
		EHI_042920	60S acidic riboomal protein P1, putative
		EHI_043010	V-type ATPase, A subunit, putative
		EHI_044810	ribosomal protein L10, putative
		EHI_044970	malic enzyme, putative
		EHI_045000	actin-related protein 2/3 complex subunit 1A, putative
		EHI_045550	Rab family GTPase (RabC2)
		EHI_046390	Rab family GTPase (Rab2B)
		EHI_047800	hypothetical protein
		EHI_047810	hypothetical protein
		EHI_048560	hypothetical protein
		EHI_048740	purine nucleoside phosphorylase, putative
		EHI_049620	Fe-S cluster assembly protein NifU, putative
		EHI_050280	40S ribosomal protein S3a, putative
		EHI_050520	hypothetical protein
		EHI_050940	2,3-bisphosphoglycerate-independent phosphoglycerate mutase, putative
		EHI_051060	pyruvate:ferredoxin oxidoreductase
		EHI_052400	elongation factor 1-alpha 1
		EHI_052860	heat shock protein 70, putative
		EHI_054830	Plasma membrane calcium-transporting ATPase, putative
		EHI_055400	NAD(P)( ) transhydrogenase (AB-specific), alpha subunit, putative
		EHI_055670	60S ribosomal protein L3, putative
		EHI_056480	triosephosphate isomerase
		EHI_058090	Ras family GTPase
		EHI_059830	hypothetical protein
		EHI_060740	EF-hand calcium-binding domain containing protein
		EHI_062700	glutaminyl-tRNA synthetase, putative
		EHI_064640	hypothetical protein
		EHI_064710	60S ribosomal protein L4, putative
		EHI_065330	Gal/GalNAc lectin subunit Igl2
		EHI_067090	hypothetical protein
		EHI_067530	40S ribosomal protein S7, putative
		EHI_067850	Rab family GTPase (Rab2C)
		EHI_068230	Rab family GTPase (RabM3)
		EHI_068250	adenosylhomocysteinase, putative
		EHI_068510	hypothetical protein
		EHI_068660	60S ribosomal protein L5, putative
		EHI_069560	hypothetical protein
		EHI_070720	L-myo-inositol-1-phosphate synthase
		EHI_070730	Rho family GTPase
		EHI_071590	protein disulfide isomerase, putative
		EHI_073390	Fe-hydrogenase, putative
		EHI_073470	ADP-ribosylation factor 1, putative
		EHI_074180	cysteine proteinase 1, putative
		EHI_076870	3-oxo-5-alpha-steroid 4-dehydrogenase domain-containing protein
		EHI_077500	galactose-specific adhesin 170kD subunit
		EHI_079300	long-chain-fatty-acid--CoA ligase, putative
		EHI_081330	Rab family GTPase (Rab7B)
		EHI_083250	alpha-NAC protein, putative
		EHI_083590	coronin, putative
		EHI_083620	hypothetical protein
		EHI_086690	hypothetical protein
		EHI_087570	endoribonuclease L-PSP, putative
		EHI_092640	seryl-tRNA synthetase, putative
		EHI_093900	DEAD/DEAH box helicase, putative
		EHI_094100	galactokinase, putative
		EHI_096570	lysozyme, putative
		EHI_098280	14-3-3 protein 2
		EHI_098290	hexokinase 1
		EHI_098570	fructose-1,6-bisphosphate aldolase, putative
		EHI_098800	hypothetical protein, conserved
		EHI_099700	NAD(FAD)-dependent dehydrogenase, putative
		EHI_101240	hypothetical protein, conserved
		EHI_103310	60S ribosomal protein L7a, putative
		EHI_103410	WD domain containing protein
		EHI_103430	cortexillin II, putative
		EHI_104360	nucleoside diphosphate kinase, putative
		EHI_104390	actin binding protein, putative
		EHI_104560	cortexillin, putative
		EHI_104630	filamin 2, putative
		EHI_105060	geranylgeranyl pyrophosphate synthase, putative
		EHI_105210	hypothetical protein, conserved
		EHI_106090	1,4-alpha-glucan branching enzyme, putative
		EHI_107250	small GTPase Rab11B
		EHI_108610	Rab family GTPase (Rab1A)
		EHI_110000	hypothetical protein
		EHI_110120	phosphoglucomutase, putative
		EHI_110180	myosin heavy chain
		EHI_110340	60S ribosomal protein L19, putative
		EHI_110400	guanine nucleotide-binding protein subunit beta 2-like 1, putative
		EHI_110520	glutamate synthase beta subunit, putative
		EHI_110690	hypothetical protein, conserved
		EHI_110720	PCTP-like protein, putative
		EHI_111050	actin-like protein, putative
		EHI_111570	60S ribosomal protein L26, putative
		EHI_118170	ribosomal protein S4, putative
		EHI_118750	hypothetical protein
		EHI_120360	grainin, putative
		EHI_121780	enhancer binding protein-1
		EHI_122730	Rab family GTPase (RabC5)
		EHI_124610	Ras family GTPase
		EHI_125800	chaperonin-containing TCP-1, zeta subunit, putative
		EHI_125840	peptidyl-prolyl cis-trans isomerase, putative
		EHI_125950	alcohol dehydrogenase, putative
		EHI_128100	peptidyl-prolyl cis-trans isomerase, putative
		EHI_129750	Rho family GTPase
		EHI_130260	40S ribosomal protein SA, putative
		EHI_130700	enolase, putative
		EHI_130960	purine nucleoside phosphorylase, putative
		EHI_131000	hypothetical protein, conserved
		EHI_133530	hypothetical protein, conserved
		EHI_133900	galactose-inhibitable lectin 170 kDa subunit, putative
		EHI_135060	ribosomal protein S17, putative
		EHI_135470	adenylate kinase
		EHI_136150	adenylyl cyclase-associated protein, putative
		EHI_136160	calreticulin, putative
		EHI_136380	cysteine desulfurase, putative
		EHI_137700	Ras family GTPase
		EHI_137870	40S ribosomal protein S5
		EHI_138380	glycogen phosphorylase, putative
		EHI_138770	60S acidic ribosomal protein P2, putative
		EHI_140740	hypothetical protein
		EHI_141330	hypothetical protein
		EHI_141860	phosphoinositide phosphatase, putative
		EHI_142190	WD repeat protein 2, putative
		EHI_142730	actin, putative
		EHI_143650	Rab family GTPase (RabC3)
		EHI_145840	peroxiredoxin
		EHI_146330	calpain large subunit domain III containing protein
		EHI_146370	60S ribosomal protein L27, putative
		EHI_147010	long-chain-fatty-acid--CoA ligase, putative
		EHI_147570	Rho GDP exchange inhibitor, putative
		EHI_148320	40S ribosomal protein S3, putative
		EHI_148470	asparagine synthetase A, putative
		EHI_148560	4-alpha-glucanotransferase, putative
		EHI_148850	60S acidic ribosomal protein P0, putative
		EHI_148890	calmodulin, putative
		EHI_152280	serine palmitoyltransferase, putative
		EHI_152570	60S ribosomal protein L26, putative
		EHI_152650	type A flavoprotein, putative
		EHI_153690	Rab family GTPase (RabC1)
		EHI_155310	hypothetical protein
		EHI_155440	thioredoxin reductase, putative
		EHI_158240	fatty acid elongase, putative
		EHI_159160	iron-containing superoxide dismutase
		EHI_159620	TolA protein, putative
		EHI_160940	aldehyde-alcohol dehydrogenase 2, putative
		EHI_160980	hypothetical protein
		EHI_161030	Rab family GTPase (Rab11C)
		EHI_161070	hypothetical protein
		EHI_161180	60S ribosomal protein L21, putative
		EHI_163260	copine, putative
		EHI_163480	90 kDa heat shock protein, putative
		EHI_163540	estradiol 17-beta-dehydrogenase, putative
		EHI_164430	actinin-like protein, putative
		EHI_164800	hypothetical protein
		EHI_165070	estradiol 17-beta-dehydrogenase, putative
		EHI_165350	malate dehydrogenase, putative
		EHI_166490	alcohol dehydrogenase, putative
		EHI_166810	elongation factor 2
		EHI_166920	hypothetical protein
		EHI_167060	rab GDP dissociation inhibitor alpha, putative
		EHI_167130	filopodin, putative
		EHI_167300	grainin 1
		EHI_167310	grainin 2
		EHI_168240	cysteine proteinase, putative
		EHI_168340	actin-binding protein, cofilin/tropomyosin family
		EHI_171280	guanine nucleotide-binding protein subunit beta 2-like 1, putative
		EHI_174910	ARP2/3 complex 21 kDa subunit, putative
		EHI_175020	peptidase, putative
		EHI_175050	aspartyl-tRNA synthetase, putative
		EHI_176140	profilin, putative
		EHI_176980	hypothetical protein, conserved
		EHI_177300	hypothetical protein
		EHI_177520	Rab family GTPase (RabX11)
		EHI_177990	leucine-rich repeat containing protein
		EHI_178470	hypothetical protein
		EHI_178960	acetyl-CoA synthetase, putative
		EHI_178980	hypothetical protein
		EHI_179000	40S ribosomal protein S9
		EHI_181240	Rab B GTPase
		EHI_182670	enhancer binding protein-2, putative
		EHI_182850	ribosomal protein L23A, putative
		EHI_183480	60S ribosomal protein L27, putative
		EHI_185280	phosphoglucomutase/phosphomannomutase family protein
		EHI_185580	60S ribosomal protein L14, putative
		EHI_186720	40S ribosomal protein S12, putative
		EHI_186840	actin-binding protein, cofilin/tropomyosin family
		EHI_187020	glyceraldehyde-3-phosphate dehydrogenase, putative
		EHI_188180	phosphoglycerate kinase, putative
		EHI_189850	V-type ATPase, B subunit, putative
		EHI_189930	hypothetical protein
		EHI_192810	small GTPase Rab7A
		EHI_193330	60S ribosomal protein L23, putative
		EHI_195140	hypothetical protein
		EHI_196940	heat shock protein 90, putative
		EHI_197480	actophorin, putative
		EHI_198580	hypothetical protein
		EHI_198740	40S ribosomal protein S19, putative
		EHI_198750	polyadenylate-binding protein, putative
		EHI_198760	alcohol dehydrogenase 3, putative
		EHI_198870	transcription factor BTF3, putative
		EHI_198930	Actin, putative
		EHI_199000	calponin homology domain protein, putative
		EHI_199110	lysozyme, putative
		EHI_199590	70 kDa heat shock protein, putative
		EHI_199660	hypothetical protein
		EHI_199690	ARP2/3 complex 34 kda subunit, putative
		EHI_199820	Rab family GTPase (Rab8A)
		EHI_199970	ribosomal protein L11, putative
		EHI_200080	purine nucleoside phosphorylase, putative
		EHI_202460	calponin-homology domain containing protein
