# Supplementary material for: Proteomic analysis of Atg8-dependent recruitment of phagosomal proteins in the enteric protozoan parasite Entamoeba histolytica
Source: Front Cell Infect Microbiol. 2022 Oct 3;12:961645. doi: 10.3389/fcimb.2022.961645 (PMC9575557; doi:10.3389/fcimb.2022.961645)
Supplement: Supplementary file 6 [file Table_5.xlsx]

## Sheet: TableS5
		Supplementary Table 5. GO enrichment analysis of Down-regulated proteins in atg8-gs
		GO Biological Process Complete	E. histolytica reference		analysis result of Input (Down-regulated proteins in atg8-gs phagosomes)
			( total 7959 entrees)		Number of Hit (from 105 input)	Expected Frequency	Over/Under the Expection	fold Enrichment	raw P-value	Benjamini-Hochberg False Discovery Rate
		long-chain fatty acid metabolic process (GO:0001676)	14		4	0.18	+	21.66	7.22e-05	0.012
		fatty acid metabolic process (GO:0006631)	33		7	0.44	+	16.08	6.8e-07	0.000602
		phagocytosis (GO:0006909)	28		5	0.37	+	13.54	6.04e-05	0.0134
		ERAD pathway (GO:0036503)	30		5	0.4	+	12.63	8.09e-05	0.0126
		response to endoplasmic reticulum stress (GO:0034976)	36		5	0.47	+	10.53	0.000176	0.0245
		response to organonitrogen compound (GO:0010243)	38		5	0.5	+	9.97	0.000221	0.0293
		response to nitrogen compound (GO:1901698)	38		5	0.5	+	9.97	0.000221	0.0279
		monocarboxylic acid metabolic process (GO:0032787)	56		7	0.74	+	9.47	1.58e-05	0.00599
		supramolecular fiber organization (GO:0097435)	83		8	1.09	+	7.31	2.2e-05	0.00584
		actin filament organization (GO:0007015)	78		7	1.03	+	6.8	0.000111	0.0164
		actin cytoskeleton organization (GO:0030036)	97		8	1.28	+	6.25	6.2e-05	0.0127
		actin filament-based process (GO:0030029)	98		8	1.29	+	6.19	6.64e-05	0.0118
		cellular lipid metabolic process (GO:0044255)	186		15	2.45	+	6.11	4.09e-08	0.000109
		membrane organization (GO:0061024)	92		7	1.21	+	5.77	0.000289	0.0349
		lipid metabolic process (GO:0006629)	228		15	3.01	+	4.99	4.94e-07	0.000656
		cytoskeleton organization (GO:0007010)	124		8	1.64	+	4.89	0.000307	0.0354
		vesicle-mediated transport (GO:0016192)	329		15	4.34	+	3.46	3.5e-05	0.00845
		transport (GO:0006810)	743		26	9.8	+	2.65	3.8e-06	0.00252
		establishment of localization (GO:0051234)	745		26	9.83	+	2.65	3.99e-06	0.00212
		localization (GO:0051179)	800		26	10.55	+	2.46	1.4e-05	0.00618
		cellular process (GO:0009987)	3443		66	45.42	+	1.45	6.52e-05	0.0124
		biological_process (GO:0008150)	3869		73	51.04	+	1.43	1.95e-05	0.00575
		Unclassified (UNCLASSIFIED)	4090		32	53.96	-	0.59	1.95e-05	0.00647
