# Supplementary material for: Proteomic analysis of Atg8-dependent recruitment of phagosomal proteins in the enteric protozoan parasite Entamoeba histolytica
Source: Front Cell Infect Microbiol. 2022 Oct 3;12:961645. doi: 10.3389/fcimb.2022.961645 (PMC9575557; doi:10.3389/fcimb.2022.961645)
Supplement: Supplementary file 7 [file Table_6.xlsx]

## Sheet: TableS6
		Supplementary Table 6. GO enrichment analysis of Up-regulated proteins in atg8-gs
		GO Biological Process Complete	E. histolytica reference		analysis result of Input (Up-regulated proteins in atg8-gs phagosomes)
			( total 7959 entrees)		Number of Hit (from 100 input)	Expected Frequency	Over/Under the Expection	fold Enrichment	raw P-value	Benjamini-Hochberg False Discovery Rate		Client Text Box Input
1		cellular response to superoxide (GO:0071451)	3		2	0.04	+	53.06	0.00149	0.0449
2		cellular response to oxygen radical (GO:0071450)	3		2	0.04	+	53.06	0.00149	0.0444
3		removal of superoxide radicals (GO:0019430)	3		2	0.04	+	53.06	0.00149	0.0439
4		response to oxygen radical (GO:0000305)	3		2	0.04	+	53.06	0.00149	0.0434
5		response to superoxide (GO:0000303)	3		2	0.04	+	53.06	0.00149	0.043
6		actin crosslink formation (GO:0051764)	7		4	0.09	+	45.48	6.89e-06	0.000416
7		parallel actin filament bundle assembly (GO:0030046)	7		4	0.09	+	45.48	6.89e-06	0.000407
8		iron-sulfur cluster assembly (GO:0016226)	8		3	0.1	+	29.85	0.000285	0.0104
9		metallo-sulfur cluster assembly (GO:0031163)	8		3	0.1	+	29.85	0.000285	0.0102
10		nucleoside diphosphate phosphorylation (GO:0006165)	18		6	0.23	+	26.53	3.53e-07	3.34e-05
11		glucose metabolic process (GO:0006006)	9		3	0.11	+	26.53	0.000376	0.0131
12		nucleotide phosphorylation (GO:0046939)	19		6	0.24	+	25.13	4.59e-07	4.21e-05
13		ADP metabolic process (GO:0046031)	16		5	0.2	+	24.87	4.62e-06	0.000323
14		ATP generation from ADP (GO:0006757)	16		5	0.2	+	24.87	4.62e-06	0.000315
15		glycolytic process (GO:0006096)	16		5	0.2	+	24.87	4.62e-06	0.000307
16		purine ribonucleoside diphosphate metabolic process (GO:0009179)	17		5	0.21	+	23.41	5.93e-06	0.000375
17		purine nucleoside diphosphate metabolic process (GO:0009135)	17		5	0.21	+	23.41	5.93e-06	0.000366
18		nucleoside diphosphate metabolic process (GO:0009132)	21		6	0.26	+	22.74	7.52e-07	6.45e-05
19		hexose metabolic process (GO:0019318)	14		4	0.18	+	22.74	5.98e-05	0.00283
20		carbohydrate biosynthetic process (GO:0016051)	11		3	0.14	+	21.71	0.000611	0.0198
21		ribonucleoside diphosphate metabolic process (GO:0009185)	19		5	0.24	+	20.94	9.38e-06	0.000541
22		pyruvate metabolic process (GO:0006090)	19		5	0.24	+	20.94	9.38e-06	0.00053
23		monosaccharide metabolic process (GO:0005996)	16		4	0.2	+	19.9	9.28e-05	0.00418
24		actin filament bundle organization (GO:0061572)	18		4	0.23	+	17.69	0.000138	0.00589
25		actin filament bundle assembly (GO:0051017)	18		4	0.23	+	17.69	0.000138	0.0058
26		ATP metabolic process (GO:0046034)	23		5	0.29	+	17.3	2.08e-05	0.00109
27		reactive oxygen species metabolic process (GO:0072593)	15		3	0.19	+	15.92	0.00132	0.0403
28		response to toxic substance (GO:0009636)	16		3	0.2	+	14.92	0.00155	0.0444
29		cellular response to toxic substance (GO:0097237)	16		3	0.2	+	14.92	0.00155	0.0439
30		cellular oxidant detoxification (GO:0098869)	16		3	0.2	+	14.92	0.00155	0.0435
31		cellular detoxification (GO:1990748)	16		3	0.2	+	14.92	0.00155	0.043
32		detoxification (GO:0098754)	16		3	0.2	+	14.92	0.00155	0.0426
33		response to oxygen-containing compound (GO:1901700)	17		3	0.21	+	14.05	0.00181	0.0491
34		cytoplasmic translation (GO:0002181)	39		6	0.49	+	12.24	1.73e-05	0.000937
35		generation of precursor metabolites and energy (GO:0006091)	46		7	0.58	+	12.11	3.54e-06	0.000269
36		purine ribonucleotide metabolic process (GO:0009150)	33		5	0.41	+	12.06	9.65e-05	0.00427
37		translation (GO:0006412)	240		35	3.02	+	11.61	8.15e-27	2.16e-23
38		peptide biosynthetic process (GO:0043043)	241		35	3.03	+	11.56	9.26e-27	1.23e-23
39		sulfur compound metabolic process (GO:0006790)	35		5	0.44	+	11.37	0.000124	0.0054
40		carbohydrate catabolic process (GO:0016052)	36		5	0.45	+	11.05	0.00014	0.00581
41		purine nucleotide metabolic process (GO:0006163)	36		5	0.45	+	11.05	0.00014	0.00572
42		peptide metabolic process (GO:0006518)	254		35	3.19	+	10.97	4.63e-26	4.1e-23
43		amide biosynthetic process (GO:0043604)	256		35	3.22	+	10.88	5.89e-26	3.91e-23
44		cellular amide metabolic process (GO:0043603)	276		35	3.47	+	10.09	5.91e-25	3.14e-22
45		purine-containing compound metabolic process (GO:0072521)	40		5	0.5	+	9.95	0.000219	0.00883
46		ribonucleotide metabolic process (GO:0009259)	40		5	0.5	+	9.95	0.000219	0.00869
47		ribosome assembly (GO:0042255)	42		5	0.53	+	9.47	0.00027	0.0101
48		cellular carbohydrate metabolic process (GO:0044262)	42		5	0.53	+	9.47	0.00027	0.00996
49		ribose phosphate metabolic process (GO:0019693)	43		5	0.54	+	9.25	0.000298	0.0106
50		ribosomal large subunit biogenesis (GO:0042273)	70		8	0.88	+	9.1	4.86e-06	0.000315
51		nucleotide metabolic process (GO:0009117)	67		7	0.84	+	8.32	3.34e-05	0.00171
52		non-membrane-bounded organelle assembly (GO:0140694)	48		5	0.6	+	8.29	0.000476	0.0164
53		small molecule biosynthetic process (GO:0044283)	48		5	0.6	+	8.29	0.000476	0.0162
54		carbohydrate metabolic process (GO:0005975)	103		10	1.29	+	7.73	1.18e-06	9.82e-05
55		organonitrogen compound biosynthetic process (GO:1901566)	405		37	5.09	+	7.27	7.28e-22	3.22e-19
56		monocarboxylic acid metabolic process (GO:0032787)	56		5	0.7	+	7.11	0.000913	0.0285
57		nucleoside phosphate metabolic process (GO:0006753)	79		7	0.99	+	7.05	8.84e-05	0.00405
58		carboxylic acid metabolic process (GO:0019752)	113		10	1.42	+	7.04	2.58e-06	0.000208
59		cellular nitrogen compound biosynthetic process (GO:0044271)	419		36	5.26	+	6.84	2.1e-20	7.95e-18
60		oxoacid metabolic process (GO:0043436)	118		10	1.48	+	6.74	3.71e-06	0.000274
61		organic acid metabolic process (GO:0006082)	120		10	1.51	+	6.63	4.27e-06	0.000306
62		actin cytoskeleton organization (GO:0030036)	97		8	1.22	+	6.56	4.39e-05	0.0022
63		actin filament-based process (GO:0030029)	98		8	1.23	+	6.5	4.7e-05	0.00231
64		actin filament organization (GO:0007015)	78		6	0.98	+	6.12	0.000584	0.0196
65		cellular macromolecule biosynthetic process (GO:0034645)	476		35	5.98	+	5.85	8.87e-18	2.14e-15
66		macromolecule biosynthetic process (GO:0009059)	481		35	6.04	+	5.79	1.21e-17	2.68e-15
67		supramolecular fiber organization (GO:0097435)	83		6	1.04	+	5.75	0.000795	0.0251
68		organic substance biosynthetic process (GO:1901576)	647		42	8.13	+	5.17	1.03e-19	3.42e-17
69		small molecule metabolic process (GO:0044281)	247		16	3.1	+	5.16	1.21e-07	1.28e-05
70		cytoskeleton organization (GO:0007010)	124		8	1.56	+	5.13	0.00022	0.0086
71		biosynthetic process (GO:0009058)	658		42	8.27	+	5.08	1.88e-19	5.54e-17
72		cellular biosynthetic process (GO:0044249)	646		41	8.12	+	5.05	7.47e-19	1.98e-16
73		nucleobase-containing small molecule metabolic process (GO:0055086)	112		7	1.41	+	4.97	0.000661	0.0211
74		cellular component assembly (GO:0022607)	209		13	2.63	+	4.95	3.16e-06	0.000247
75		ribosome biogenesis (GO:0042254)	212		12	2.66	+	4.51	1.92e-05	0.00102
76		cellular component biogenesis (GO:0044085)	378		20	4.75	+	4.21	6.44e-08	7.13e-06
77		gene expression (GO:0010467)	712		37	8.95	+	4.14	3.34e-14	5.92e-12
78		ribonucleoprotein complex biogenesis (GO:0022613)	248		12	3.12	+	3.85	8.29e-05	0.00386
79		cellular nitrogen compound metabolic process (GO:0034641)	1030		45	12.94	+	3.48	7.13e-15	1.46e-12
80		cellular component organization or biogenesis (GO:0071840)	713		26	8.96	+	2.9	6.65e-07	5.89e-05
81		cellular component organization (GO:0016043)	549		19	6.9	+	2.75	5.78e-05	0.00279
82		organelle organization (GO:0006996)	424		14	5.33	+	2.63	0.000957	0.0296
83		organonitrogen compound metabolic process (GO:1901564)	1413		45	17.75	+	2.53	4.05e-10	5.38e-08
84		cellular protein metabolic process (GO:0044267)	1168		37	14.68	+	2.52	4.08e-08	4.72e-06
85		protein metabolic process (GO:0019538)	1271		38	15.97	+	2.38	1.3e-07	1.33e-05
86		cellular metabolic process (GO:0044237)	2217		61	27.86	+	2.19	9.28e-12	1.3e-09
87		metabolic process (GO:0008152)	2403		65	30.19	+	2.15	1.2e-12	1.77e-10
88		primary metabolic process (GO:0044238)	2240		57	28.14	+	2.03	2.18e-09	2.75e-07
89		organic substance metabolic process (GO:0071704)	2295		58	28.84	+	2.01	2.39e-09	2.89e-07
90		cellular macromolecule metabolic process (GO:0044260)	1517		38	19.06	+	1.99	1.62e-05	0.000894
91		nitrogen compound metabolic process (GO:0006807)	2049		50	25.74	+	1.94	2.5e-07	2.46e-05
92		cellular process (GO:0009987)	3443		81	43.26	+	1.87	1.84e-14	3.49e-12
93		biological_process (GO:0008150)	3869		85	48.61	+	1.75	6.47e-14	1.07e-11
94		macromolecule metabolic process (GO:0043170)	1925		41	24.19	+	1.7	0.000236	0.00909
95		Unclassified (UNCLASSIFIED)	4090		15	51.39	-	0.29	6.47e-14	1.01e-11
96		cellular protein modification process (GO:0006464)	808		1	10.15	-	0.1	0.000591	0.0196
97		protein modification process (GO:0036211)	808		1	10.15	-	0.1	0.000591	0.0194
98		macromolecule modification (GO:0043412)	885		1	11.12	-	0.09	0.000267	0.0101
