# Supplementary material for: Proteomic analysis of Atg8-dependent recruitment of phagosomal proteins in the enteric protozoan parasite Entamoeba histolytica
Source: Front Cell Infect Microbiol. 2022 Oct 3;12:961645. doi: 10.3389/fcimb.2022.961645 (PMC9575557; doi:10.3389/fcimb.2022.961645)
Supplement: Supplementary file 8 [file Table_7.xlsx]

## Sheet: TableS7
		Supplementary Table 7. Rab small GTPases listed in phagosome proteome studies
			in this study
			Control	atg8-gs		Okada et al., 2005	Marion et al., 2005	Boettner et al., 2008	Watanabe et al., 2020
		Rab1A	ü	ü		ü	ü	ü	ü
		Rab1B	ü						ü
		Rab2B	ü	ü			ü		ü
		Rab2C	ü	ü					ü
		Rab5				ü	ü
		Rab7A	ü	ü		ü	ü	ü	ü
		Rab7B	ü	ü		ü	ü	ü	ü
		Rab7C				ü			ü
		Rab7D	ü				ü		ü
		Rab7E				ü		ü	ü
		Rab7G	ü
		Rab8A	ü	ü		ü	ü	ü	ü
		Rab8B						ü
		Rab11A	ü	ü				ü	ü
		Rab11B	ü	ü		ü	ü	ü	ü
		Rab11C	ü	ü		ü	ü	ü	ü
		Rab11D	ü
		Rab21	ü						ü
		RabA							ü
		RabB	ü	ü			ü
		RabC1	ü	ü		ü	ü		ü
		RabC2	ü	ü		ü	ü		ü
		RabC3	ü	ü		ü	ü	ü	ü
		RabC5	ü	ü					ü
		RabC6	ü
		RabC7					ü		ü
		RabC8						ü
		RabD1	ü				ü
		RabD2	ü				ü		ü
		RabF1					ü
		RabF5							ü
		RabI1						ü
		RabI2							ü
		RabK1	ü						ü
		RabM1	ü
		RabM3	ü	ü
		RabP2	ü				ü		ü
		RabX11	ü				ü	ü	ü
		RabX13	ü
		RabX14						ü
		RabX17	ü			ü
		RabX31	ü	ü					ü
		RabX32						ü
		RabX37					ü
