# Supplementary material for: Proteomic analysis of Atg8-dependent recruitment of phagosomal proteins in the enteric protozoan parasite Entamoeba histolytica
Source: Front Cell Infect Microbiol. 2022 Oct 3;12:961645. doi: 10.3389/fcimb.2022.961645 (PMC9575557; doi:10.3389/fcimb.2022.961645)
Supplement: Supplementary file 9 [file Table_8.xlsx]

## Sheet: TableS8
			Supplementary Table 8. Numerical presentation of protein categories of phagosomal proteins (%)
			category name (category ID number)	Phagosomal protein in mock	Phagosomal protein in atg8-gs	Proteins less abundant in atg8-gs phagosomes	Proteins more abundant in atg8-gs phagosomes
			protein modifying enzyme (PC00260)	13.1313	5.46448	20.5479	3.61446
			transporter (PC00227)	6.56566	2.73224	9.58904	0
			scaffold/adaptor protein (PC00226)	1.51515	1.63934	0	1.20482
			membrane traffic protein (PC00150)	11.6162	3.27869	15.0685	2.40964
			chaperone (PC00072)	6.06061	4.91803	9.58904	4.81928
			protein-binding activity modulator (PC00095)	7.57576	5.46448	4.10959	1.20482
			nucleic acid metabolism protein (PC00171)	1.0101	0.546448	0	1.20482
			calcium-binding protein (PC00060)	0.505051	0.546448	0	0
			cytoskeletal protein (PC00085)	16.1616	13.1148	12.3288	6.0241
			gene-specific transcriptional regulator (PC00264)	0	0.546448	0	1.20482
			translational protein (PC00263)	4.54545	29.5082	0	43.3735
			metabolite interconversion enzyme (PC00262)	31.3131	32.2404	28.7671	34.9398
